# Supplementary material for: Puma genomes from North and South America provide insights into the genomic consequences of inbreeding
Source: Nat Commun. 2019 Oct 18;10:4769. doi: 10.1038/s41467-019-12741-1 (PMC6800433; doi:10.1038/s41467-019-12741-1)
Supplement: Supplementary file 4 — Source Data [file 41467_2019_12741_MOESM4_ESM.xlsx]

## Sheet: lnK STRUCTURE
Source Data: ln(K) values for 10 replicates for every K run in STRUCTURE
	K=1	K=2	K-3	K=4	K=5	K=6	K=7	K=8	K=9	K=10
replicate 1	-2.40268e+06	-1.84754e+06	-1.59073e+06	-1.60217e+06	-1.58667e+06	-1.60071e+06	-1.59598e+06	-1.59187e+06	-1579395	-1.59872e+06
replicate 2	-2.40592e+06	-1.85964e+06	-1.60565e+06	-1597892	-1.59182e+06	-1.61075e+06	-1.64934e+06	-1.62297e+06	-1605478	-1.58859e+06
replicate 3	-2406173	-1854267	-1600649	-1.58934e+06	-1.60758e+06	-1.60453e+06	-1.58779e+06	-1.59331e+06	-1.61838e+06	-1.67268e+06
replicate 4	-2.40421e+06	-1.8524e+06	-1.59425e+06	-1.60584e+06	-1.59423e+06	-1.61212e+06	-1.62454e+06	-1.59759e+06	-1.65791e+06	-1.59471e+06
replicate 5	-2.4027e+06	-7153116	-1.59596e+06	-1.59394e+06	-1.59265e+06	-1.59454e+06	-1.6732e+06	-1.59795e+06	-1.5927e+06	-1.61887e+06
replicate 6	-2.40458e+06	-1.85165e+06	-1.60043e+06	-1597958	-1.60529e+06	-1.5968e+06	-1.59067e+06	-1.58618e+06	-1.6193e+06	-1589867
replicate 7	-2.40473e+06	-1.85012e+06	-1.6e+06	-1.5965e+06	-1.63341e+06	-1.61881e+06	-1.59656e+06	-1.59505e+06	-1.59647e+06	-1.59513e+06
replicate 8	-2.40375e+06	-1.84756e+06	-1603794	-1.5905e+06	-1.60312e+06	-1.60448e+06	-1.62124e+06	-1.62662e+06	-1.5993e+06	-1.65962e+06
replicate 9	-2.40443e+06	-1.85087e+06	-1598904	-1.58795e+06	-1.60182e+06	-1.60848e+06	-1.60096e+06	-1.61511e+06	-1.60588e+06	-1590876
replicate 10	-2404118	-1.85109e+06	-1.60912e+06	-1.60075e+06	-1.6241e+06	-1.59813e+06	-1.61199e+06	-1.59142e+06	-1585721	-1.65285e+06
